# Supplementary material for: Intrathecal B Cells in MS Have Significantly Greater Lymphangiogenic Potential Compared to B Cells Derived From Non-MS Subjects
Source: Front Neurol. 2018 Jul 20;9:554. doi: 10.3389/fneur.2018.00554 (PMC6062589; doi:10.3389/fneur.2018.00554)
Supplement: Supplementary file 1 [file Data_Sheet_1.XLSX]

## Sheet: Supplemental Data S1
Supplemental Data S1
Demographic data , including diagnosis, age, sex, measured CSF glucose, white blood cells (WBC), protein, and IgG Index, of all patients alyzed in the pilot and validation cohorts.
			CSF		CSF	CSF
Patient ID	Age	Sex	glucose	CSF	protein	IgG	Diagnosis	Cohort
			(mg/dl)	WBC	(mg/dl)	index
BC112-P	43.5361	Male	66	1	71	0.48	OIND	Pilot
BC113-P	56.1	Male	88	4	69	0.49	OIND	Pilot
BC115-P	40.0194	Male	69	7	45	1.15	OIND	Pilot
BC116-P	50.5583	Male					OIND	Pilot
BC117-P	28.5729	Female	55	19	25	1.03	OIND	Pilot
BC118-P	30.125	Male	50	3	63		OIND	Pilot
BC119-P	37.1056	Female		4	46	0.51	OIND	Pilot
BC120-P	48.0306	Male	67	16	41	2.49	OIND	Pilot
BC121-P	62.0444	Female	63	1	34	0.75	OIND	Pilot
BC122-P	39.3694	Female	80	6	47	0.53	OIND	Pilot
BC123-P	25.8306	Male	55	3	49	0.76	OIND	Pilot
BC124-P	26.3167	Female	55	4	27	0.57	OIND	Pilot
BC125-P	41.625	Female	54	2	25	0.72	OIND	Pilot
BC126-P	43.5982	Male					NIND	Pilot
BC127-P	45.0917	Female					NIND	Pilot
BC128-P	62.8056	Female	57	0	31	0.38	NIND	Pilot
BC129-P	38.7389	Female	62	5	43	0.55	NIND	Pilot
BC130-P	46.1444	Male	59	1	51	0.51	NIND	Pilot
BC131-P	50.9444	Female	62	2	27	0.42	NIND	Pilot
BC132-P	65.9583	Female	64	1	41	0.49	NIND	Pilot
BC133-P	29.7861	Male	69	1	34		NIND	Pilot
BC134-P	37.5028	Male	55	1	33	0.47	NIND	Pilot
BC135-P	56.9972	Female	54	1	34	0.51	NIND	Pilot
BC136-P	42.5639	Female	53	1	24	0.47	NIND	Pilot
BC137-P	50.6361	Female	49	2	34	0.42	NIND	Pilot
BC138-P	27.6417	Male	56	1	34	0.48	NIND	Pilot
BC139-P	54.5222	Female	53	3	38	0.51	NIND	Pilot
BC140-P	42.7722	Female	54	1	34	0.46	NIND	Pilot
BC141-P	33.2	Female	48	7	30	0.59	NIND	Pilot
BC142-P	48.0083	Male	53	1	34	0.5	NIND	Pilot
BC143-P	52.4917	Female	52	2	39	0.51	NIND	Pilot
BC144-P	46.7694	Female	59	1	40	0.52	NIND	Pilot
BC145-P	51.0667	Male					PP-MS	Pilot
BC146-P	53.975	Male	54		51	2.85	PP-MS	Pilot
BC147-P	49.5778	Male					PP-MS	Pilot
BC148-P	54.3083	Male					PP-MS	Pilot
BC149-P	61.1778	Male	61	2	45	0.65	PP-MS	Pilot
BC150-P	50.6278	Male	67	1	40	0.7	PP-MS	Pilot
BC151-P	47.0472	Female	54	3	63	0.88	PP-MS	Pilot
BC152-P	48.0667	Female	65	8	26	0.97	PP-MS	Pilot
BC153-P	54.4028	Male	59	0	42	0.6	PP-MS	Pilot
BC154-P	32.6	Female					RR-MS	Pilot
BC155-P	43.3	Female	57	2	26	1.72	RR-MS	Pilot
BC156-P	32.0722	Female		0	39	0.53	RR-MS	Pilot
BC157-P	39.9472	Male	65	1	29	1.07	RR-MS	Pilot
BC158-P	54.7639	Female	57	7	41	1.72	RR-MS	Pilot
BC159-P	27.1361	Female	54	6	29	1.09	RR-MS	Pilot
BC160-P	33.2389	Male	53	14	47	1.11	RR-MS	Pilot
BC161-P	24.4139	Male	55	1	54	0.56	RR-MS	Pilot
BC162-P	52.8778	Female	53	7	43	1.14	RR-MS	Pilot
BC163-P	32.675	Male	68	2	39	1.18	RR-MS	Pilot
BC164-P	38.9306	Male	62	2	97	0.9	RR-MS	Pilot
BC165-P	27.9194	Male	50	7	45	0.52	RR-MS	Pilot
BC166-P	51.1944	Female	66	4	33	1.19	RR-MS	Pilot
BC167-P	39.5472	Female	73	17	34	0.67	RR-MS	Pilot
BC168-P	37.5028	Male	67	1	62	0.8	RR-MS	Pilot
BC169-P	29.9028	Female	56	19	32	1.68	RR-MS	Pilot
BC170-P	46.7556	Male	60	8	72	1	RR-MS	Pilot
BC171-P	33.6056	Female	63	3	27	2.29	RR-MS	Pilot
BC172-P	57.4889	Male	59	1	49	5.3	RR-MS	Pilot
BC173-P	47.4639	Male	63		50	0.67	RR-MS	Pilot
BC174-P	24.6	Female	55	3	43	0.77	RR-MS	Pilot
BC175-P	41.1139	Female	77	6	37	1.22	RR-MS	Pilot
BC176-P	39.4833	Male	65	2	48	0.68	RR-MS	Pilot
BC177-P	39.7944	Male	59	14	54	2.06	RR-MS	Pilot
BC178-P	37.475	Male	57	9	29	0.84	RR-MS	Pilot
BC179-P	40.5325	Male	54	4	39	0.75	RR-MS	Pilot
BC180-P	52.4833	Male	58	4	43	0.64	RR-MS	Pilot
BC181-P	39.6056	Male	61	1	26	0.69	RR-MS	Pilot
BC182-P	42.1111	Female	52	5	32	0.91	RR-MS	Pilot
BC183-P	51.2889	Male	61	1	48	0.62	RR-MS	Pilot
BC184-P	50.8944	Female	61	1	35	0.53	RR-MS	Pilot
BC185-P	65.0639	Male	72	4	70	1.17	RR-MS	Pilot
BC186-P	59.9222	Male	55	1	49	0.82	RR-MS	Pilot
BC187-P	29.1028	Female	57	1	32	0.63	RR-MS	Pilot
BC188-P	32.675	Male	68	2	39	1.18	RR-MS	Pilot
BC189-P	56.0278	Female	55	0	40	0.68	SP-MS	Pilot
BC190-P	49.0444	Male	63	0	53	0.5	SP-MS	Pilot
BC191-P	65.1528	Female	60	1	61	0.59	SP-MS	Pilot
BC044-V	28.9404	Female	57	1	28	0.46	HD	Validation
BC098-V	35.5106	Male	61	2	36	0.37	HD	Validation
BC109-V	33.1137	Male	66	2	34	0.59	HD	Validation
BC110-V	46.2368	Female	60	1	56	0.54	HD	Validation
BC003-V	60.5052	Female	47	0	43	0.55	NIND	Validation
BC005-V	62.0555	Female	56	1	41	0.46	NIND	Validation
BC041-V	37.143	Female	52	3	53	0.45	NIND	Validation
BC095-V	22.8063	Female	58	1	36	0.48	NIND	Validation
BC002-V	60.3683	Male	29	23	79	0	OIND	Validation
BC009-V	58.3073	Male	47	13	45	0	OIND	Validation
BC008-V	34.2553	Male	51	3	45	0	OIND	Validation
BC026-V	39.1814	Female	52	0	26	0	OIND	Validation
BC013-V	59.1786	Female	73	8	283	0	OIND	Validation
BC007-V	58.1814	Male	94	14	200	0	OIND	Validation
BC065-V	60.2937	Female	61	2	37	0.43	OIND	Validation
BC001-V	75.8829	Male	21	31	34	0.44	OIND	Validation
BC070-V	57.4196	Female	53	1	45	0.47	OIND	Validation
BC022-V	40.9186	Female	45	0	142	0.49	OIND	Validation
BC011-V	49.8364	Male	61	8	43	0.49	OIND	Validation
BC106-V	65.6742	Female	62	0	58	0.51	OIND	Validation
BC066-V	70.9952	Male	56	3	52	0.52	OIND	Validation
BC027-V	36.5352	Female	57	22	32	0.52	OIND	Validation
BC086-V	43.1985	Female	62	1	45	0.53	OIND	Validation
BC036-V	20.8774	Female	53.6667	12.6667	57.6667	0.586667	OIND	Validation
BC016-V	38.5291	Female	57	8	40	0.61	OIND	Validation
BC014-V	46.6852	Female	27	50	140	0.615	OIND	Validation
BC045-V	49.6146	Male	52	15	51	0.62	OIND	Validation
BC004-V	57.5654	Male	43	82	54	0.65	OIND	Validation
BC006-V	64.1622	Female	27	38	110	0.73	OIND	Validation
BC012-V	63.9569	Female	42	7	103	1.13	OIND	Validation
BC015-V	41.1458	Male	40	9	198	1.35	OIND	Validation
BC017-V	44.9459	Male	38	318	301	1.85	OIND	Validation
BC112-V	48.0308	Male	67	16	41	2.49	OIND	Validation
BC088-V	31.0089	Male	61	10	25	1.1	PP-MS	Validation
BC020-V	57.2772	Female	60	6	46	1.9	PP-MS	Validation
BC104-V	36.0499	Male	55	0	65	0.84	PP-MS	Validation
BC051-V	36.8911	Male	51	8	46	1.14	PP-MS	Validation
BC025-V	46.4942	Female	74	4	49	0.78	PP-MS	Validation
BC114-V	40.0198	Male	67	0	34	1.17	PP-MS	Validation
BC090-V	41.4531	Male	59	3	24	0.78	PP-MS	Validation
BC028-V	44.9761	Male	53.5	13.5	70.5	0.99	PP-MS	Validation
BC032-V	67.2745	Female	62	2	45	1.25	PP-MS	Validation
BC035-V	49.4667	Female	56	1	25	0.5	PP-MS	Validation
BC046-V	46.6694	Male	62	6	58	0.53	PP-MS	Validation
BC055-V	49.4223	Male	67	10	43	2.18	PP-MS	Validation
BC047-V	47.5955	Female	58	1	44	0.66	PP-MS	Validation
BC073-V	53.6852	Male	62	1	46	1.02	PP-MS	Validation
BC056-V	54.4086	Female	53	6	53	1.81	PP-MS	Validation
BC024-V	53.9843	Male	49	5	33	1.04	PP-MS	Validation
BC078-V	54.3813	Male	64	0	88	1.54	PP-MS	Validation
BC099-V	56.154	Male	56	2	41	0.72	PP-MS	Validation
BC096-V	58.7269	Male	58	0	58	0.42	PP-MS	Validation
BC087-V	61.5353	Female	61	0	42	0.66	PP-MS	Validation
BC093-V	58.8611	Male	59	4	32	1.27	PP-MS	Validation
BC038-V	59.3573	Male	61	0	73	0.56	PP-MS	Validation
BC091-V	60.2307	Male	59	1	51	0.8	PP-MS	Validation
BC094-V	65.269	Female	56	9	39	2.58	PP-MS	Validation
BC058-V	62.7214	Male	55	10	60	0.82	PP-MS	Validation
BC018-V	62.8008	Male	70	2	44	0.48	PP-MS	Validation
BC069-V	64.486	Male	52	1	127	0.82	PP-MS	Validation
BC030-V	67.7242	Male	62	2	37	0.54	PP-MS	Validation
BC108-V	63.5215	Female	68	1	38	2.04	PP-MS	Validation
BC019-V	23.9459	Male	66	2	43	0.56	RR-MS	Validation
BC115-V	32.6742	Male	68	2	39	1.18	RR-MS	Validation
BC116-V	39.551	Female	73	17	34	0.67	RR-MS	Validation
BC117-V	46.7625	Male	60	8	72	1	RR-MS	Validation
BC023-V	33.4504	Female	67	3	29	1.86	RR-MS	Validation
BC029-V	42.3046	Female	67	1	37	0.75	RR-MS	Validation
BC037-V	36.2197	Female	56	4	40	1.55	RR-MS	Validation
BC039-V	23.9322	Female	64	17	33	0.94	RR-MS	Validation
BC040-V	25.5105	Female	53	3	35	0.95	RR-MS	Validation
BC048-V	53.6605	Male	54	0	43	0.86	RR-MS	Validation
BC052-V	47.614	Female	60	3	28	0.91	RR-MS	Validation
BC057-V	30.5072	Male	53	4	62	0.71	RR-MS	Validation
BC061-V	37.9788	Female	0	1	31	0.53	RR-MS	Validation
BC063-V	49.9131	Male	54	3	41	0.64	RR-MS	Validation
BC067-V	50.976	Female	51	4	64	0.79	RR-MS	Validation
BC068-V	64.6804	Female	59	2	36	0.56	RR-MS	Validation
BC071-V	39.4422	Female	48	17	39	0.96	RR-MS	Validation
BC072-V	46.5811	Male	55	0	61	0.8	RR-MS	Validation
BC075-V	18.0089	Female	53	0	29	2.81	RR-MS	Validation
BC081-V	28.4716	Female	55	8	28	0.78	RR-MS	Validation
BC083-V	33.3074	Female	60	1	29	1.14	RR-MS	Validation
BC084-V	42.4442	Male	61	16	38	1.05	RR-MS	Validation
BC089-V	43.1567	Male	72	4	49	0.8	RR-MS	Validation
BC101-V	42.5325	Male	53	21	73	0.88	RR-MS	Validation
BC102-V	26.5791	Female	56	6	41	0.61	RR-MS	Validation
BC111-V	29.4367	Male	52	3	40	0.71	RR-MS	Validation
BC021-V	49.0472	Male	63	0	53	0.5	SP-MS	Validation
BC031-V	29.0943	Male	66	4	44	0.59	SP-MS	Validation
BC033-V	63.7844	Male	60	1	81	0.73	SP-MS	Validation
BC034-V	60.8248	Male	60	4	66	0.54	SP-MS	Validation
BC042-V	27.3901	Male	55	3	32	1.43	SP-MS	Validation
BC043-V	50.2252	Male	58	2	36	1.91	SP-MS	Validation
BC053-V	49.2314	Female	55	3	52	1.67	SP-MS	Validation
BC054-V	54.757	Female	59	0	36	1.28	SP-MS	Validation
BC059-V	49.8392	Male	64	1	55	0.65	SP-MS	Validation
BC060-V	54.2916	Male	53	6	46	2.36	SP-MS	Validation
BC062-V	63.9151	Female	62	9	43	2.21	SP-MS	Validation
BC064-V	56.82	Female	59	1	51	0.48	SP-MS	Validation
BC074-V	48.7707	Male	62	4	58	0.65	SP-MS	Validation
BC076-V	63.0527	Female	69	0	26	0.74	SP-MS	Validation
BC077-V	59.6742	Female	56	1	30	1.8	SP-MS	Validation
BC079-V	43.5209	Female	53	3	32	1.62	SP-MS	Validation
BC080-V	59.8829	Male	64	4	55	0.55	SP-MS	Validation
BC082-V	47.8063	Female	56	1	51	1.98	SP-MS	Validation
BC085-V	50.3244	Male	64	4	40	0.7	SP-MS	Validation
BC092-V	32.0335	Female	51	27	31	1.48	SP-MS	Validation
BC097-V	38.3867	Female	54	10	32	1.65	SP-MS	Validation
BC100-V	53.7817	Male	55	3	42	0.5	SP-MS	Validation
BC105-V	52.9151	Female	51	5	43	1.66	SP-MS	Validation
BC107-V	42.5873	Female	70	1	38	1.59	SP-MS	Validation

## Sheet: Supplemental Data S2
Supplemental Data S2
Intracellular cytokine staining (ICCS) and surface staining data of patients measured in the pilot cohort with successful B cell line (BCL) immortilization.
Patient ID				Cells Seeded	Wells Seeded	Wells Immortalized	Surface Stain																		ICCS
	Diagnosis	Sex	Age				CD27+/IgD- %	CD27+/IgD+ %	CD27-/IgD- %	CD27-/IgD+ %	CD5		CD24		CD25		CD38		IgG		IgM		CD86 MFI	CD80 MFI	IL4		TNFa		VEGF		LTa		IFNg
			(at time of LP)								positive %	MFI	positive %	MFI	positive %	MFI	positive %	MFI	positive %	MFI	positive %	MFI			positive %	MFI ratio	positive %	MFI ratio	positive %	MFI ratio	positive %	MFI ratio	positive %	MFI ratio
BC115-P	OIND	Male	40.0194	36000	4	1	0.5	0.3	62.2	37	0.1	1.00893	5.8	1.58824	4.7	-102	93.7	74.875	59.2	10.875	90.6	14.119	82.0082	245.31	4.5		13.2	3.55789	56.8	22.5146	13.6	2.5198	2.4	5.26316
BC115-P	OIND	Male	40.0194	18000	2	1	27	0	72.7	0.2	0	0.946429	0.6	1.10112	13.7	11	96.7	207.562	46.5	6.14286	5.4	2.33333	110.071	126.833	22.2		17.2	6.87879	62	37.1818	1.3	0.7241	6.6	5.32599
BC119-P	OIND	Female	37.1056	150000	10	5	29	0	70.8	0.2	0	0.684211	0.7	1.09034	1.4	-67	99.3	147.25	80	11.0737	4.8	3.16667	63.7209	118.708	8.75		16.45	5.5614	35.3	8.13407	6.2	2.07433	3.9	7.01984
BC119-P	OIND	Female	37.1056				9.2	0.1	89.5	1.2	0	0.932773	0.4	1.05891	4.3	-38	99.3	159.375	6.5	1.97479	2.8	1.7551	166.605	103.796	4.5		4.1	2.15517	33.6	18.0132	4.2	1.4202	0.1	1.71552
BC119-P	OIND	Female	37.1056				1.7	4.2	38.4	55.7	0	0.987342	0.5	1.11066	11	-144	99.2	668.462	0.2	0.78481	88.8	68.5172	99.0244	63.8966	43.7		3.1	1.79208	20.7	8.3937	0	0.548932	0.1	1.07735
BC119-P	OIND	Female	37.1056				18.9	1.1	77.1	2.9	0.1	0.9375	1.1	1.13731	42.4	277	87.6	25.6765	19.6	3.84766	85.4	11.8515	5.40157	120.347	3.9		26.9	11.3118	36	16.3529	17.5	3.78716	2.1	5.44086
BC119-P	OIND	Female	37.1056				6	0.1	93.5	0.3	0	0.88172	0.5	1.15133	4.5	-60	99.5	201.2	31.2	7.36559	0.7	1.62069	77.8191	104.931	7.7		8.4	2.83333	26.1	11.6519	8.8	2.07664	1.5	5.35185
BC120-P	OIND	Male	48.0306	200000	10	2	26.7	0.2	72.7	0.4	0	0.833333	0.3	1.13122	3	-43	82.6	66.8889	43.4	7.5641	1.1	2.05263	93.6941	178.316	8.9		15.05	5.93295	17.1	2.92593	3.3	2.05229	2.7	3.36071
BC120-P	OIND	Male	48.0306				22.5	0.6	74.2	2.6	0.6	0.81746	0.8	1.01816	6	-66	49.5	16.4545	0	0.722222	83.3	30.2069	103.839	396.586	7.8		1.5	1.13725	34.6	18.5813	1.1	1.17975	3.7	6.40196
BC122-P	OIND	Female	39.3694	20000	2	1	3.2	0.3	93.6	3	0	0.727273	2.3	1.39103	3.1	-73	96.3	155.611	0	0.852273	63.7	15.8	31.8125	156.8	10.1		34.7	21.8918	22.3	3.97708	4.1	2.56659	1.9	5.98268
BC127-P	NIND	Female	45.0917	5000	1	1	14.5	0.1	85.2	0.2	0	0.786667	1.2	1.19897	6.2	-75	99.5	260.786	88.3	27.7333	2.9	2.57895	142.686	174.211	13.6		12.3	4.62182	31.4	4.71212	3.7	2.08193	2.7	4.33818
BC128-P	NIND	Female	62.8056	21000	3	1	3.5	0.1	96.3	0.1	0	0.976744	1.9	1.19095	1.6	-323	59.6	12.7561	2.7	1.42326	1.9	1.29032	79.4751	111.677	31.5		4.9	2.03797	26.3	26.2	1	0.941463	1.7	9.53165
BC141-P	NIND	Female	33.2	17400	2	1	0.5	0.4	65.6	33.6	0	0.617978	25	5.17647	2	-63	96.1	248.5	0	0.617978	73	21.7273	119.265	67.2727	17.5		6.8	3.38333	21	9.29897	0	0.960586	0.1	1.12808
BC146-P	PP-MS	Male	53.975	65000	10	10	14.9	0.1	84.9	0.1	0	0.807692	4	1.44471	2.9	-85	99.8	222.846	68.5	11.3205	2.4	2.16667	75.6438	139.417	12.1		34.7	49.1746	41.5	49.4091	4.1	2.32582	3.1	19.0476
BC146-P	PP-MS	Male	53.975				2.9	0.6	93.4	3.1	0	0.809091	1.1	1.15339	6.2	-96	99.2	272.625	29.7	5.81818	26.6	7.75	124.869	186.167	21.3		7.1	3.28571	51.8	32.8209	0.5	0.762231	3	3.99689
BC146-P	PP-MS	Male	53.975				2.65	0.05	96.65	0.65	0.1	0.967412	0.25	1.06906	2.35	-92	99.2	164.429	36.7	5.75277	4.55	2.58841	146.939	206.835	6.1		24.75	10.9998	70.4	73.3535	6.8	1.56885	1.7	1.11928
BC146-P	PP-MS	Male	53.975				1	0.2	96.9	1.9	0.1	0.971698	1.2	1.16822	2.9	-136	95.7	63.7407	9.7	2.26415	9.9	3.35294	105.354	240.5	6.9		20.8	7.28333	62	60.2619	15.3	3.08961	1	5.24167
BC146-P	PP-MS	Male	53.975				0.4	0.2	77.5	21.9	0.6	1.4527	1.1	1.17989	0.8	-336	93.1	48.0333	23.5	3.75	49.1	6.75472	40.5125	120.302	10.1		18.95	12.473	75.4	84.4055	18.85	3.7983	0.2	5.29386
BC146-P	PP-MS	Male	53.975				28.5	1.5	69.2	0.9	0	0.866667	0.6	1.08369	3.3	-42	88.2	32.9062	28.3	4.88889	47.1	8.39474	19.3716	94.0789	10.25		16.5	7.7818	60.2	67.9549	13.1	2.94772	8.9	49.0015
BC146-P	PP-MS	Male	53.975				5.3	0.3	93.2	1.1	0	0.955357	0.5	1.08153	19.9	113	50.2	10.25	21.3	2.74554	59.5	6.57971	95.1384	222.623	6.85		8.85	2.68482	40.55	24.3236	9	1.97897	0.2	1.71884
BC146-P	PP-MS	Male	53.975				24.3	0.2	75.3	0.2	0	0.97006	0.8	1.10696	2.4	-135	97.2	46.8857	42.9	6.86228	9.9	2.82759	49.774	161.672	7.4		21.4	12.4888	64.85	82.1117	14.75	3.18188	2.4	10.9929
BC146-P	PP-MS	Male	53.975				12.4	0.8	83	3.7	21.2	2.39759	1.5	1.15415	2.7	-319	96.2	50.6857	60.4	6.96988	37.7	8.51786	46.736	138.5	5.6		22.5	10.756	70.6	72.5878	15.45	4.23014	1.35	6.65046
BC146-P	PP-MS	Male	53.975				10.3	0.4	89.1	0.2	0	0.986842	0.7	1.04912	5	-66	71.2	11.9423	64.5	6.16228	9.3	2	51.3056	248.946	4.6		17.8	5.16097	55.6	41.7139	10.8	2.01494	0.2	1.35048
BC152-P	PP-MS	Female	48.0667	100000	10	4	13.7	2.1	79.1	5.1	0.1	0.94186	3.4	1.51634	28.9	167	37.3	28.2105	0	0.744186	71.8	48.6296	107.59	170.185	14.6		34.7	8.21788	41.5	5.47347	1.8	1.19716	3.1	3.96089
BC152-P	PP-MS	Female	48.0667				17.7	4.6	65.3	12.4	0	0.977778	2	1.2043	12.8	21	75.9	46.3333	15.7	2.56667	68	21.8214	71.9149	213.786	6		9.5	2.9434	24.9	8	3.2	1.43595	0.1	1.5283
BC152-P	PP-MS	Female	48.0667				25.2	9.5	58.2	7.1	0	1.12222	3.3	1.31972	40.8	258	50.2	20.6897	0.4	1.18889	54.3	9.67857	85.5745	242.821	6.2		8.1	3.32143	31.1	15.8646	2.1	1.46087	1.3	4.47619
BC152-P	PP-MS	Female	48.0667				11.3	0.4	87.3	1	0.3	0.973333	0.1	1.125	23.5	123	84.5	104.2	0	0.786667	60.2	22.0526	175.973	149.947	8.65		2.4	1.82637	2.2	1.74722	1	0.959514	2.2	2.52412
BC153-P	PP-MS	Male	54.4028	9500	1	1	0.2	0.2	62.4	37.3	4.2	1.80435	18.7	4.76978	3.1	-147	98.9	261.231	11.6	6.82609	59	22	66.8118	463.1	11.4		13.9	4.88235	40.3	15.5128	4.6	2.54366	0.1	2.11765
BC155-P	RR-MS	Female	43.3	9000	2	1	9.1	0.5	84.5	5.9	0	0.968912	0.8	1.12362	2.6	-209	52.1	13.4	7.5	2.27461	51.8	6.01042	61.3493	128.76	11.5		2.9	1.68235	64.2	67.8594	0.8	1.0415	0.8	3.65882
BC156-P	RR-MS	Female	32.0722	98000	10	8	4.4	0.3	90.6	4.7	0	0.720588	3.8	1.47093	1.8	-52	96.2	171.667	9.3	4.79412	19.4	8	84.0667	139.471	11		37.2	31.6649	46.9	6.95721	14.3	4.28698	4.2	11.5969
BC156-P	RR-MS	Female	32.0722				8.4	2.8	64.9	23.9	0	0.886364	4	2.30478	7.4	-43	99.6	403.294	0	0.693182	52.7	34.3333	60.4935	108.926	18.6		7.5	2.93814	44.5	35.991	2.3	1.45343	0.6	3.21649
BC156-P	RR-MS	Female	32.0722				21.2	5.6	61.8	11.3	0	0.80597	3.7	1.46628	1.5	-102	93.8	261.667	3.3	1.92537	78.9	27.75	129	140.812	23.7		8	3.74444	43.6	31.9143	1.3	1.31463	1.4	4.61111
BC156-P	RR-MS	Female	32.0722				4.2	0.7	87.9	7.2	0	1.04054	2.7	1.32258	4.7	-54	99.3	205.111	8.6	2.74324	64	20.5417	75.1974	151.542	7.8		6.2	3.16923	62.8	73.25	3.8	1.97978	0.7	5.61538
BC156-P	RR-MS	Female	32.0722				6.5	2.1	68.5	22.8	0	1.03509	2	1.27671	2.5	-113	99.5	297	3.6	1.63158	73.2	38.6471	111.984	185.176	10.5		10.1	3.26087	44.8	35.1188	6.3	2.11189	0.8	3.46739
BC156-P	RR-MS	Female	32.0722				8.9	0.1	90.7	0.2	0.2	0.952381	6.6	1.97524	2.7	-50	95.7	98.5556	18.4	2.51429	19.9	4.325	50.18	129.75	7.95		9	6.76667	77.1	133.639	11.25	2.18968	0.7	7.0563
BC156-P	RR-MS	Female	32.0722				44.9	1.3	51.9	1.8	0	1.00621	2.9	1.32576	7	-55	96.3	65.7931	26.4	5.49689	51.5	6.85075	24.3795	103.433	6.55		6.05	3.97421	68.7	87.3754	2.95	1.81638	2.25	15.998
BC156-P	RR-MS	Female	32.0722				29.6	4.1	63.3	3	0	1.31169	10.2	1.90387	3.5	-137	98.7	102.111	79.7	14.4675	20.1	3.09836	19.9193	87.1967	14.75		5.35	2.93947	68.25	91.2069	3.6	1.73603	2.95	20.9998
BC158-P	RR-MS	Female	54.7639	36000	2	1	4.7	0.5	85	9.8	0.1	1.10938	0.4	1.06582	5.1	-19	99.1	176.111	13.5	2.60938	70.1	45.35	157.373	188.15	21.25		5.15	3.21948	53.05	76.6819	0.25	0.843434	3.6	6.14286
BC160-P	RR-MS	Male	33.2389	160000	10	4	13	3.5	61.9	21.7	0	0.986755	0.9	1.11385	2.5	-48	90.4	41.2222	15.5	2.56954	31.7	4.50794	51.5472	125.619	9.1		8.2	2.92857	76.5	66.4405	11.1	2.72475	0.6	4.03571
BC160-P	RR-MS	Male	33.2389				31.5	4.9	56.8	6.8	0.1	0.987578	0.7	1.12598	1.8	-71	93.5	48.8387	27.4	3.06832	42.5	5.11111	52.1141	137.921	8		5.3	2.07273	68.7	45.0482	7.2	2.17866	0.9	4.65455
BC160-P	RR-MS	Male	33.2389				10.2	1.8	76.3	11.6	7.4	2.2071	0.7	1.1339	1	-110	97.4	66.9	20.1	2.84024	26.8	3.81579	26.1966	96.7368	8.6		5.7	2.67391	79.8	55.44	2.5	1.84906	1	6.84783
BC160-P	RR-MS	Male	33.2389				17.8	1	76	5.2	0.1	0.993243	1.5	1.19086	5.4	-65	97	62.3784	19.8	2.73649	21.8	3.40351	55.325	152.491	17.1		6.3	2.49153	68.2	42.5909	12.4	2.74505	0.5	3.20339
BC162-P	RR-MS	Female	52.8778	60000	6	5	0.7	0.6	38	60.7	0	0.920792	0.4	1.06867	0	-347	98.4	142.458	23.7	2.87129	75.8	15.8182	93.3396	323.697	6.8		3.8	1.73418	46.9	21.9627	7.3	1.5726	0.3	1.79747
BC162-P	RR-MS	Female	52.8778				4.8	1	91	3.1	0	0.969697	1.9	1.17828	3.3	-126	90.5	49.1538	78.9	9.67677	20.2	3.4	76.2583	326.371	5.1		6.8	2.06173	57	36.4921	5.9	1.875	0.8	2.41975
BC162-P	RR-MS	Female	52.8778				15	0.2	84.5	0.3	0	0.932692	0.9	1.14286	5.2	-123	99.1	115.08	58.1	3.91346	3	1.8	113.787	312.267	14.2		2.2	1.28866	33.7	13.7692	2.5	1.23543	1.2	3.4433
BC162-P	RR-MS	Female	52.8778				3.8	4.5	53.3	38.4	0	0.976744	0.9	1.05338	1.9	-138	99.5	115.519	55.3	4.90698	82.3	22.4138	112.888	310.034	6		4.4	1.82857	59.2	34.1364	1.9	1.25221	0.6	2.27143
BC162-P	RR-MS	Female	52.8778				2.3	0.1	97.3	0.3	0.2	0.961538	0.4	1.11483	2.6	-92	86.1	41.8	74.6	7.25962	9.1	2.36364	203.966	421.455	5.3		5.8	2.0375	49.9	29.6719	6	1.54907	0.3	1.85
BC163-P	RR-MS	Male	32.675	16000	2	1	5.6	0.9	82.6	10.9	0	1.05769	0.6	1.1103	10.9	-60	84.3	41.25	30.8	5.91346	18.9	6.24242	107.874	263.667	13.7		4	1.79747	31.7	17.9496	4.8	1.62269	1.7	3.60759
BC165-P	RR-MS	Male	27.9194	95000	10	8	6.5	0.3	85.2	8	1.2	0.973451	1.4	1.21229	5	-59	98.3	110.059	12.1	1.95575	22.8	13.8182	114.733	120.773	7.8		7.7	3.14634	34.8	21.9775	3.5	1.5565	4.5	17.1098
BC165-P	RR-MS	Male	27.9194				1.1	0.5	75.3	23.1	0.1	1	0.9	1.17147	18.7	-33	98.4	82	9.7	2.42982	74.3	30.6216	62.6048	181.135	25.6		3.4	1.98571	31.4	47.3694	0.9	1.20142	1.8	3.48571
BC165-P	RR-MS	Male	27.9194				11.3	1	86.2	1.4	6.7	1.78495	4.1	1.49713	12.9	247	99.3	124.613	12.2	2.22581	68.7	18.5625	78.7768	228.844	10.7		1.9	1.38095	52.8	37.4014	1.2	1.20675	1	2.72381
BC165-P	RR-MS	Male	27.9194				5.3	1.1	89.3	4.3	0.1	0.974026	0.9	1.27331	14.3	12	99.5	165.261	16.8	3.27273	66.3	13.2727	45.9545	255.5	5.6		6.2	2.29114	70	80.8667	4.4	1.83514	4.1	19.8481
BC165-P	RR-MS	Male	27.9194				0.4	0.4	41	58.1	0	0.991667	0.7	1.20604	10.6	-70	95.6	56.3125	9.6	1.64167	95.5	40.0789	53.5809	168.553	8.1		10.4	4.56098	73.7	119.892	7.7	2.31642	0.4	4.53659
BC165-P	RR-MS	Male	27.9194				0.7	0.4	87.8	11.1	0	0.972973	0.9	1.03995	4	-65	86.8	35.7	3.6	1.25676	40	5.92857	219.255	221.464	5.8		8.6	4.21951	83.3	215.923	8.5	2.1	1.1	4.92683
BC165-P	RR-MS	Male	27.9194				15.8	0.3	83.7	0.2	0	0.949686	0.3	1.02345	2.2	-87	94.2	41.9412	75.5	11.4151	20.3	2.69841	48.948	140.286	10.5		9.3	4.91667	82	247.143	14.4	2.46543	0.9	10.5
BC165-P	RR-MS	Male	27.9194				5.6	2.8	64.4	27.3	0.2	0.858407	3.6	1.21789	0	-156	98.2	56.1053	11.4	1.81416	69.1	8.52809	18.532	83.0787	6.7		16.4	7.75	80.2	168.478	11.1	2.68009	0.9	4.425
BC167-P	RR-MS	Female	39.5472	88000	8	1	25.4	5.5	64.7	4.4	0	0.986842	7.8	2.02457	17.1	63	98.2	246.667	1.4	1.5	47.4	13	63.3544	131.381	15.6		13.6	5.75966	31.7	4.24449	1.5	1.80088	0.1	2.06009
BC168-P	RR-MS	Male	37.5028	27000	3	3	14.5	4.2	79	2.3	0	0.904762	1.2	1.24474	7.6	-94	99	389.769	0	0.761905	37.5	14.2778	55.7826	145.333	25.3		6.7	3.05076	32.9	17.9585	1.6	0.863911	2.9	2.23627
BC168-P	RR-MS	Male	37.5028				23.9	0.1	75.8	0.2	0	0.931507	0.8	1.09956	8.7	4	93.4	135.786	38.6	8.82192	1.4	1.83333	29.92	114.625	9.1		34.5	24.2066	29.7	3.82902	8.4	3.87554	4.4	9.13146
BC168-P	RR-MS	Male	37.5028				3.6	0.1	96.1	0.2	0	1	0.8	1.08203	11.7	-9	99.6	107.207	2.4	1.1519	0.6	1.14815	61.2222	263.481	5.8		12.4	4.2193	52.1	25.4153	8.3	2.08959	1.5	3.29825
BC169-P	RR-MS	Female	29.9028	96000	8	7	21.4	3.4	68.4	6.8	0	1.0625	7.1	2.01307	4.8	-60	99	193.231	6.2	2.04167	78.8	29.2857	103.8	159.643	11.5		14.3	4.93043	28.6	4.65316	1.6	1.85949	1.7	3.23478
BC169-P	RR-MS	Female	29.9028				46.7	0.4	51.5	1.5	12.8	2.29688	3.3	1.54072	2	-165	78	43.8889	52.6	5.875	27.7	10.4375	125.113	309.75	11		10.5	4.09574	36.2	19.6228	5.4	1.84577	0.6	2.31915
BC169-P	RR-MS	Female	29.9028				1.2	0.5	88.6	9.7	61.6	4.94444	3.1	1.5771	9.1	-184	98.8	90.8667	29.7	2.79167	70.4	14.3478	205.823	392.957	5.4		5.3	2.03759	39.6	18.6786	1.8	1.27907	0.5	2.22556
BC169-P	RR-MS	Female	29.9028				8.4	1.3	87.8	2.5	0.9	1.34211	1.7	1.32444	18.6	-100	98.2	82.5517	34.5	4.97368	14.5	5.2	65.5137	377.52	7.1		4.9	1.95868	31	15.4028	2	1.36444	1.6	3.1405
BC169-P	RR-MS	Female	29.9028				7.2	0.4	89.6	2.9	1	1.29762	2	1.25397	8	-77	98.7	84.3333	34.8	6.59524	10.2	4	71.8374	265.3	3.6		3.1	1.19658	26.7	8.15761	1.5	1.19749	0.3	1.85043
BC169-P	RR-MS	Female	29.9028				15.2	1.2	76	7.6	0	0.841463	0.8	1.13348	8.9	-35	98.6	70.96	6.1	1.19512	53.6	12.5	213.875	277.864	11		3.6	2.10227	47.9	24.8265	2.2	1.22506	1.3	4.80682
BC169-P	RR-MS	Female	29.9028				14.4	1.4	79.1	5.2	0	1	2.2	1.29218	2.2	-89	99.1	111.458	0.8	1.01429	27.1	8.3	199.152	353.35	15.6		2.1	1.38333	34.8	14.25	0.1	0.89	0.5	1.91667
BC170-P	RR-MS	Male	46.7556	60000	6	3	0.3	0.6	56.5	42.6	0	0.867925	1	1.17057	3.3	-16	69.8	78.6364	0	0.660377	28.9	10.5833	198.642	237.417	30.2		10.4	6.10092	25.8	19.8667	8.5	2.06538	0	1.44954
BC170-P	RR-MS	Male	46.7556				7.4	1.2	87.2	4.2	45.4	9.7	0.6	1.09694	4.3	-9	67.2	53.9231	0	0.7125	22.2	5.7	122.23	195.6	17.6		7.33333	6.09569	26.55	16.9646	0.9	0.840798	5.63333	8.69174
BC170-P	RR-MS	Male	46.7556				0.6	0.6	57.2	41.6	0	0.931034	2.8	1.24954	3.8	-12	63.4	17.4516	6.1	1.63218	50.3	18.2857	174.637	357.143	24.6		7.3	2.55713	38.8	26.252	0.1	0.851373	1.3	1.56871
BC172-P	RR-MS	Male	57.4889	12000	2	1	7.1	0.1	92.1	0.8	0	1.04054	0.3	1.14541	3.5	-35	81.7	62.3684	0	0.810811	41.2	9.14286	170.434	181.857	12.4		4.1	2.36502	11.1	7.66667	0.5	0.966527	1.8	2.60837
BC173-P	RR-MS	Male	47.4639	28000	4	1	0.5	0.3	85.9	13.3	0.2	1.03922	3.7	1.51792	16.9	26	98.6	260.571	0	0.764706	30.9	13.0909	73.9024	211.364	13.1		42.6	16.8075	12.1	1.57764	13.4	4.52422	0.1	2.59358
BC174-P	RR-MS	Female	24.6	42000	4	1	24.4	0.1	75.3	0.2	0	0.823529	0.6	1.0553	2.3	-8	12.4	3.17391	0	0.882353	0.8	1.77778	93.4615	184.389	16.9		18.6	8.70335	36.2	5.04368	3.2	2.3526	4.5	10.2249
BC175-P	RR-MS	Female	41.1139	70000	7	1	0.3	0.5	48.7	50.4	0	0.875	1.6	1.18076	10.1	-21	98.2	258.714	0	0.696429	80.4	36.4667	147.264	214.467	21.6		15	5.87739	26.8	3.89	3.1	2.18246	0.9	2.72414
BC177-P	RR-MS	Male	39.7944	120000	10	10	3.3	0.4	88.7	7.6	0	0.815789	1.6	1.13182	4.4	-24	88.1	93.8889	15.1	3.72368	16	4.95238	146.843	221.571	14.5		29.2	14.9524	71.6	16.9252	3.6	2.74239	1.7	9
BC177-P	RR-MS	Male	39.7944				0.4	0.2	80.3	19.1	0.1	1.01299	2.2	1.22833	18	60	99.4	100.688	5.1	1.38961	33.4	6.1875	133.047	206.625	7.5		13.3	5.41176	31.9	12.2804	4.2	1.68261	0.8	2.29412
BC177-P	RR-MS	Male	39.7944				0.1	0	81.2	18.7	0	0.939759	1.9	1.17816	29.7	82	99.8	197.115	0.2	0.86747	63.5	32.2222	125.011	288.815	9.1		16.1	7.42857	33.6	13.957	2.4	1.66598	0.7	2.23377
BC177-P	RR-MS	Male	39.7944				1	0	95	4	0.3	1.13415	1.5	1.16438	16.8	-20	98.5	175.2	4.4	1.4878	9.9	4.65517	101.084	208.931	7.3		16.2	12.7101	18.7	7.7093	6.4	2.16746	0.6	2.15942
BC177-P	RR-MS	Male	39.7944				0.5	0	93.1	6.4	0.1	1.11905	1	1.12069	5.1	20	65.9	30.36	2.7	1.07143	39.1	6.07407	114.674	223.074	4.6		21.1	7.82353	43.1	20.0396	4.2	1.70615	1.5	3.05882
BC177-P	RR-MS	Male	39.7944				0	0	70.6	29.4	2.5	1.21053	3.7	1.32696	11	-149	96.7	108.385	1	0.821053	64.6	40.6667	126.095	289.852	7.1		13.6	5.83505	30	11.8151	4.7	1.46531	0.5	1.56701
BC177-P	RR-MS	Male	39.7944				0.2	0.2	61	38.6	0.1	1.18667	3.9	1.30608	8.9	-54	95.1	100.476	1.3	1.05333	47	11.6522	126.841	314.391	5.6		11.6	4.32323	32.3	15.8115	2.5	1.43359	0.7	1.69697
BC177-P	RR-MS	Male	39.7944				0.2	0	84.4	15.4	0	1	1.8	1.15606	3.2	-21	86.3	55.8696	3	1.25316	23.8	7.30769	124.434	243.115	5.7		9.6	3.31373	36.7	14.625	2.9	1.33852	1.2	2.47059
BC177-P	RR-MS	Male	39.7944				0.2	0.1	53.6	46.1	0	0.97561	3.8	1.35197	17.4	4	99.6	206.273	1	0.987805	66.2	35.4333	75.0938	171.267	11.3		23.9	11.403	23.4	8.17442	6	2.16905	0.6	2.13433
BC177-P	RR-MS	Male	39.7944				0.7	0.1	85	14.2	0.2	1.03614	2.9	1.19439	10	-56	93.8	108.72	17.4	2.21687	48.1	10.2222	116.057	269.185	7.7		14.7	5.49425	38.7	15.3182	2.8	1.53277	1.3	2.75862
BC178-P	RR-MS	Male	37.475	150000	3	2	0.2	0.2	79.6	20	0.2	1.07812	1.7	1.24086	0.6	-95	86.2	67.0952	0	1.03125	56.3	16	331.97	346.214	6.4		8.9	2.37748	43.7	14.3729	7.6	1.68081	0.7	2.06623
BC178-P	RR-MS	Male	37.475				0.2	0.1	72.8	26.9	0.2	1.07143	1.6	1.2679	2.2	-105	96.8	111.222	0	0.875	56.3	25.6667	333.612	732.667	14		5	2.49457	32.8	16.7716	0.7	1.10297	0.7	1.64674
BC179-P	RR-MS	Male	40.5325	45000	5	4	2	0.3	90.5	7.2	0.1	0.690141	1.7	1.49524	9.2	-133	95.5	155.409	1	0.71831	49.4	21.6429	184.167	357.143	14.9		10.2	4.64754	39.7	14.1429	2	1.31561	0.6	2.5
BC179-P	RR-MS	Male	40.5325				9	0.1	90.3	0.6	0	0.833333	1	1.31418	2.6	-83	99.4	203.35	69.2	26.7917	5.2	4.42857	122.596	491	14.5		5.4	2.09709	48.1	22.3585	0.5	0.984405	2.3	6.66019
BC179-P	RR-MS	Male	40.5325				12.1	0.1	87	0.8	0.1	0.85	1.4	1.2735	10.3	6	89.4	97.5909	51.9	10.9333	6.6	7.71429	134.946	695.429	11.5		8.3	3.10769	46.3	19.0382	0.9	1.1395	1.6	3.95385
BC179-P	RR-MS	Male	40.5325				1.5	0	97.9	0.5	0	0.790323	2.1	1.45338	9.2	-96	99.6	166.087	0.5	0.693548	2.2	2.25	145.431	509.875	8		11.9	3.7963	59.2	28.4352	5.9	1.7381	1	3.12963
BC182-P	RR-MS	Female	42.1111	14000	2	1	8.6	3.4	65.6	22.3	0	0.794521	5	1.52463	9.9	-54	99.5	362.462	0	0.657534	49.7	15.2778	129.439	189.944	13.8		6.3	3.80263	31.5	17.0261	1.3	0.834171	0.9	1.75087
BC183-P	RR-MS	Male	51.2889	4300	1	1	0.3	0.5	44.9	54.4	0.7	1.22449	2.8	1.51515	2.5	-114	94.2	139.786	0	0.816327	73.8	34.0909	279.719	591.909	8.2		2.2	1.20175	44.7	25.7097	1.2	1.1549	0.2	1.52632
BC184-P	RR-MS	Female	50.8944	13000	1	1	35.4	1.2	62.8	0.6	0	1.15306	0.1	1.06011	11.7	13	99.4	214.154	11.9	2.46939	2.5	1.77778	101.706	79.3333	8.3		2.4	1.47826	20.5	6.15311	0.4	0.661215	3.5	4.87815
BC185-P	RR-MS	Male	65.0639	33000	3	2	5.6	1.4	85	8	0	0.939024	1.4	1.21659	0.8	-95	98.7	245.643	0	0.707317	59	12.5357	101.118	116.321	16		3.1	1.69474	32.9	10.3452	0.6	0.929705	1.5	3.51553
BC185-P	RR-MS	Male	65.0639				2.8	2.1	37.9	57.2	0	0.84507	10	2.12958	0.3	-96	97.4	201.385	0	0.591549	29.1	9.05556	118.594	137.111	19.9		3.1	1.78652	55.9	25.8672	0	0.86	0.5	2.25786
BC186-P	RR-MS	Male	59.9222	50000	5	2	13.1	1	79	6.9	0.4	1.57143	8.1	2.24528	12	-106	99.6	451.067	0.1	1.08163	11.5	4.07692	124.442	231	21		11.7	7.0161	38.75	39.3666	3.25	1.52928	2.95	14.398
BC186-P	RR-MS	Male	59.9222				4.5	1.1	74.4	20	0	0.672131	3.1	1.45338	7.5	-73	98.7	354.667	0.4	0.655738	54.5	22.8571	89.2182	145.5	21.5667		9.8	5.15159	43.9667	31.7614	0.633333	1.11998	0.266667	3.14701
BC187-P	RR-MS	Female	29.1028	21000	3	3	1.2	0.2	90.1	8.6	0.1	1.28	5.6	1.75077	20.6	101	99.3	220.636	16	4.68	29.5	16.7778	107.07	523.778	10.5		6.8	3.38144	37.3	19.1584	1.6	1.35529	1.4	3.28866
BC187-P	RR-MS	Female	29.1028				33.5	2.1	47.7	16.8	0	0.684932	10.7	2.35556	11.7	-126	99.5	563.143	14.9	2.9863	32.7	23.9333	102.75	101.6	28.5		3.6	2.48864	18.75	10.9457	0.6	0.910741	1.55	3.89954
BC187-P	RR-MS	Female	29.1028				0.2	0	76.1	23.8	0	0.928571	11.3	2.52174	14.8	-39	99.7	244.389	1.6	1.69643	30.3	23.1818	75.9531	355	12.2		9.5	3.58537	39.6	18.7125	2.9	1.64615	0.8	2.58537
BC163-P	RR-MS	Male	32.675	16000	2	1	6.6	0	92.8	0.5	0	0.698795	0.3	1.0241	3.5	-27	82.3	78.7857	72.4	13.3494	1	1.34615	63	141.154	2.7		57.7	68.7225	31.4	3.6749	23.9	6.42432	2.1	6.66492

## Sheet: Supplemental Data S3
Supplemental Data S3
Cytokine expression data measured by ELISA for patients in the validation cohort. Cytokines that did not follow a normal distribution were Box-Cox transformed
		[IL-1β] pg/mL•106 cells FACS	[IL-6] pg/mL•106 cells FACS	[TNF-α] pg/mL•106 cells FACS	[GM-CSF] pg/mL•106 cells FACS	[LT-α] pg/mL•106 cells FACS	[IL-10] pg/mL•106 cells FACS	[VEGF-C] pg/mL•106 cells FACS	[VEGF-A] pg/mL•106 cells FACS
Patient ID	Diagnosis
BC001-V	OIND	1.95279	5.4331	21.2318	3.56981	4.43811	1.82065	21.8797	1.25751
BC001-V	OIND	1.95876	4.34425	41.758	6.88765	7.40626	3.19941	21.3841	1.13561
BC001-V	OIND	1.68167	5.56414	27.0743	3.85015	5.61063	2.55419	21.4007	1.25404
BC002-V	OIND	1.5846	3.44863	22.3982	1.70865	5.01465	2.30444	17.8444	1.1956
BC003-V	NIND	2.34178	6.14867	41.1683	6.34922	8.26387	4.9307	18.5914	0.161058
BC004-V	OIND	1.78722	4.7424	41.3981	7.1725	6.44742	1.27467	20.5061	0.179045
BC005-V	NIND	1.71589	4.00299	23.9723	1.45394	4.34544	1.89741	20.5502	0.82699
BC006-V	OIND	1.21636	3.15751	14.5597	2.98606	3.5501	2.92143	11.3876	2.34524
BC006-V	OIND	1.33763	4.02401	13.8965	1.82138	3.62743	1.81205	12.3744	2.07038
BC007-V	OIND	1.41333	2.95636	19.1143	3.99877	3.5988	2.14956	11.9476	2.1823
BC008-V	OIND	1.51721	4.14228	17.4167	4.55954	4.8547	1.33877	16.453	0.154838
BC008-V	OIND	1.76282	7.29707	33.6664	3.90372	7.61038	4.08263	22.0872	0.939695
BC009-V	OIND	1.4674	3.83409	16.7334	2.57029	4.84147	1.80288	17.0712	1.33889
BC009-V	OIND	1.89026	4.95198	31.4008	2.28927	6.18283	4.5836	16.3806	1.66319
BC010-V	OIND	2.13359	5.04392		4.32601	5.35338	2.56226	0.974563	1.4356
BC011-V	OIND	2.36625	6.07045		5.55553	6.29163	2.62388	1.23837	1.22511
BC011-V	OIND	2.63794	6.94634		6.23106	7.8721	4.73943	1.41848	1.41549
BC012-V	OIND	2.28865	4.64054		3.998	4.00537	1.46825	1.74285	0.86594
BC012-V	OIND	2.08537	3.31806		5.24764	4.29534	1.53591	1.11541	0.0768511
BC013-V	OIND	2.33486	4.16255		5.73492	5.97805	2.40165	1.79768	0.245728
BC014-V	OIND	2.38996	5.33378		3.02763	5.46676	3.33196	1.11443	2.03265
BC014-V	OIND	2.43232	4.08017		2.55196	5.11147	1.62606	1.07672	2.14036
BC014-V	OIND	2.5475	6.77914		5.97426	6.19571	2.33372	2.39732	0.66473
BC014-V	OIND	2.2804	5.77958		4.0911	6.17416	2.42642	1.05983	1.11936
BC015-V	OIND	2.56695	6.19718		5.85321	6.8734	2.1142	1.90934	1.40344
BC016-V	OIND	1.77088	2.87746	16.8934	3.15345	4.99501	2.51503	21.2176	1.13057
BC017-V	OIND	1.55015	3.15015	23.3995	5.19027	5.09842	2.69545	13.9054	2.36522
BC018-V	PP-MS	1.69169	2.40799	20.9983	1.86022	4.85312	2.39328	16.8108	0.666205
BC019-V	RR-MS	1.32884	2.26409	0.978479	-0.162714	0.983872	0.779707	30.4013	0.0219605
BC019-V	RR-MS	1.0852	2.51294	1.10812	0.0861345	1.04702	0.829755	35.3522	0.0168443
BC019-V	RR-MS	0.92562	1.73595	0.751392	-0.690857	0.862176	0.8363	25.5106	0.085424
BC019-V	RR-MS	1.1448	2.19609	0.945768	-0.230718	0.967286	0.766563	31.3574	0.0843259
BC020-V	PP-MS	1.90345	5.39524	30.144	4.83633	5.20464	1.8853	22.8263	0.93665
BC114-V	PP-MS	1.85867	4.69839	33.6601	7.02824	6.25345	3.81458	16.8808	1.32975
BC114-V	PP-MS	1.80908	4.93811	43.335	6.84619	7.00616	3.5535	18.5756	1.3168
BC114-V	PP-MS	1.32384	4.44519	41.571	4.5347	6.05387	4.92167	21.2876	0.990922
BC115-V	RR-MS	1.64286	5.33161	24.1459	4.64932	5.35071	3.01487	32.7903	1.10602
BC021-V	SP-MS	1.66948	3.93132	22.4587	1.75216	4.31772	2.55519	21.7666	1.10475
BC022-V	OIND	2.35828	6.19261		5.34739	5.6776	2.44625	0.973092	2.49122
BC022-V	OIND	1.83065	3.49971	25.627	3.49254	5.94526	4.0446	20.497	1.05148
BC116-V	RR-MS	1.3247	3.47847	13.7654	1.59959	4.39395	3.67704	23.3294	1.47254
BC112-V	OIND	1.4751	3.98576	28.7305	4.79148	4.62734	4.19124	30.7732	0.429622
BC112-V	OIND	1.97734	6.9198	43.514	5.56638	6.95321	5.81744	28.7194	1.0781
BC112-V	OIND	1.79166	4.12973	34.0626	6.28998	6.78044	4.60555	18.0001	2.17276
BC112-V	OIND	1.66491	3.43278	37.7685	5.82826	7.57128	4.13718	19.1252	1.06772
BC112-V	OIND	1.54841	3.12126	25.7209	4.30025	4.74746	3.476	16.4601	1.38105
BC112-V	OIND	1.82523	5.00826	26.7632	4.79843	4.39585	4.27824	22.8798	0.947119
BC117-V	RR-MS	1.42808	4.8868	16.8362	3.12781	5.42839	3.37809	26.5791	1.17866
BC023-V	RR-MS	2.10815	5.77677	42.7159	6.77116	6.97962	4.26662	15.8342	0.947601
BC023-V	RR-MS	2.04325	5.82697	27.3517	5.70361	4.67525	3.07017	25.3317	1.00151
BC113-V	OIND	1.2995	5.90812	21.8242	0.930232	6.07692	3.6191	26.8936	0.660617
BC024-V	PP-MS	1.32198	5.26951	11.2848	3.61491	3.13489	1.11489	14.681	2.57919
BC025-V	PP-MS	1.3863	2.33329	24.1453	2.60429	6.48255	1.26607	20.8944	1.06676
BC026-V	OIND	1.66884	4.56237	29.192	4.21521	5.73955	3.81435	18.8123	1.5151
BC027-V	OIND	1.9931	3.09866	24.3109	5.05264	4.71176	3.19121	18.6026	0.981568
BC027-V	OIND	2.12737	3.45623	31.5185	5.54444	5.25045	2.99633	23.878	0.539444
BC027-V	OIND	1.85027	4.92968	36.0244	4.68157	5.22301	3.9197	27.6539	0.901185
BC027-V	OIND	1.95879	4.46296	29.4899	4.85802	5.29207	3.51321	29.8447	0.617317
BC027-V	OIND	1.72042	3.11361	25.6908	4.77031	4.64808	2.57227	19.3435	0.613391
BC027-V	OIND	1.89482	4.46777	29.4201	3.23895	4.57424	4.40257	19.6875	0.63097
BC027-V	OIND	1.63512	3.56919	25.6234	3.07199	4.82124	3.59129	14.3997	0.926171
BC028-V	PP-MS	1.98355	5.68389	37.7915	6.92554	8.06433	3.14597	17.7652	1.13695
BC028-V	PP-MS	1.71278	4.1473	29.2308	5.0234	7.10695	2.5227	21.0216	0.907302
BC029-V	RR-MS	1.68145	4.4081	39.4481	5.43301	8.06238	4.95628	15.1511	1.36127
BC030-V	PP-MS	1.39988	3.15106	13.441	3.6581	3.13416	3.93779	23.0873	0.59082
BC031-V	SP-MS	1.27271	3.64933	25.6317	3.30824	5.95195	3.42831	19.3213	1.66812
BC031-V	SP-MS	1.71133	3.5113	46.0248	6.46053	8.77195	5.35351	20.3223	1.12224
BC031-V	SP-MS	1.58158	4.32262	44.2513	2.93914	7.7077	4.91975	26.0509	0.969269
BC031-V	SP-MS	1.15815	2.61523	23.1965	4.20042	6.45058	3.72398	23.0366	1.24141
BC031-V	SP-MS	0.867264	2.7332	14.8701	2.27842	5.10987	3.77149	22.2316	1.34467
BC031-V	SP-MS	1.95887	2.66291	44.5897	5.75997	8.48365	2.89739	27.4191	0.803986
BC031-V	SP-MS	1.47823	3.65494	21.7962	3.56715	4.88999	3.52389	19.3423	1.25126
BC032-V	PP-MS	2.04225	4.34131	42.705	7.0572	8.78092	3.91963	23.5812	0.816414
BC033-V	SP-MS	1.70469	4.96116	39.7167	6.99653	6.25354	3.34604	16.8035	1.26309
BC033-V	SP-MS	2.54464	6.85172	58.4039	5.93048	6.43231	2.83538	28.2736	0.691576
BC033-V	SP-MS	2.20682	4.58824	47.0639	7.20959	6.68754	2.99494	21.4636	0.874938
BC033-V	SP-MS	2.1797	4.90866	46.4906	8.53545	6.8338	4.76119	17.8559	1.15308
BC034-V	SP-MS	1.66143	3.7231	27.826	4.24008	5.95825	2.45688	20.1518	0.961749
BC034-V	SP-MS	1.437	3.39414	52.0552	6.87334	6.76325	0.781052	22.5561	0.0617441
BC035-V	PP-MS	2.07242	4.31824	40.4312	6.09479	5.40308	2.40625	16.8486	1.25801
BC036-V	OIND	1.6188	4.02937	17.4509	3.78144	3.88901	3.4788	28.5971	0.868811
BC036-V	OIND	1.30286	2.92002	11.1234	0.184895	3.95328	2.80849	17.9059	1.14591
BC036-V	OIND	0.94315	4.9019	14.2698	3.12119	4.7227	2.56571	18.2956	1.24069
BC036-V	OIND	1.82165	3.98794	14.3594	1.84403	4.02721	2.42492	25.3126	0.782104
BC036-V	OIND	2.04241	4.46965	27.8184	3.0727	5.21591	3.60326	21.1951	1.03133
BC037-V	RR-MS	1.72701	4.27671	19.9632	3.66607	5.41773	4.67852	22.7911	0.796711
BC037-V	RR-MS	2.55804	6.17199	44.53	4.24507	7.73247	4.12867	17.6385	1.15179
BC037-V	RR-MS	1.88516	4.58786	36.7842	5.43962	4.6578	3.62795	28.6864	0.983561
BC037-V	RR-MS	1.65309	4.27344	23.0329	4.56199	5.63973	3.8433	17.0789	1.58963
BC038-V	PP-MS	1.83565	3.36615	33.4329	4.21508	4.93659	3.75848	24.0323	1.16067
BC039-V	RR-MS	1.57877	4.87443	24.0889	1.0874	4.78434	2.42882	27.6882	1.02852
BC039-V	RR-MS	1.3786	4.53791	29.7381	2.35921	6.03701	3.68285	25.1658	0.919033
BC040-V	RR-MS	1.62907	5.22275	25.5261	4.81856	5.27575	3.78163	19.3462	1.04937
BC040-V	RR-MS	1.71863	4.97398	20.0387	4.892	4.22577	3.28848	19.8394	1.84136
BC040-V	RR-MS	1.28185	3.56008	12.1742	3.26704	4.55837	2.07334	15.451	1.66458
BC041-V	NIND	1.32678	1.96354	10.738	2.29771	3.96317	3.55997	20.2599	1.48397
BC041-V	NIND	1.89505	4.73324	29.9484	5.17484	5.83811	5.35011	24.6975	1.29416
BC041-V	NIND	1.63298	4.42258	17.4999	1.85774	3.33705	4.0819	22.8588	1.41306
BC042-V	SP-MS	1.09423	3.41785	10.216	0.405472	4.15664	4.01879	14.005	2.40719
BC042-V	SP-MS	1.60608	3.14064	20.5026	6.35228	6.27499	2.74982	23.1966	1.10995
BC042-V	SP-MS	1.43459	3.62913	18.7508	3.33765	5.56278	2.81752	19.3016	1.54307
BC042-V	SP-MS	1.80594	3.865	20.7853	3.47981	4.99063	5.41071	17.3667	1.02432
BC042-V	SP-MS	1.75537	3.92133	33.9125	5.83334	5.6618	2.86263	14.7915	1.46967
BC043-V	SP-MS	1.94926	5.78709	43.3516	4.74262	6.91945	5.5174	24.1547	0.683604
BC043-V	SP-MS	1.85466	3.27213	35.0771	4.15548	5.71213	4.15302	30.1732	0.946403
BC043-V	SP-MS	2.40087	4.53373	37.097	6.64891	7.43902	4.76898	34.0349	0.412071
BC044-V	HD	1.96539	4.34821	24.6529	5.82554	4.75341	3.95723	19.6948	0.938763
BC045-V	OIND	2.0096	5.27503	37.7573	6.8505	6.97019	4.11197	29.3066	0.751137
BC045-V	OIND	1.70764	3.5558	23.0203	4.05809	5.21195	4.15595	12.6352	1.81532
BC045-V	OIND	1.86106	3.82218	21.7642	4.83255	5.09231	4.33583	24.2445	1.2078
BC045-V	OIND	1.79238	3.77822	28.0652	4.69144	5.36596	5.13566	21.7228	1.08576
BC045-V	OIND	1.79205	5.47816	21.0028	3.8904	4.12959	4.34114	16.7521	1.42317
BC045-V	OIND	1.69128	3.79228	25.2713	3.91599	5.36649	2.33254	15.6002	1.41201
BC046-V	PP-MS	1.46215	2.6445	29.1435	5.00987	5.75874	3.00878	19.4369	1.19593
BC046-V	PP-MS	1.58363	3.41423	22.2799	3.67364	5.67491	3.53253	24.6633	1.20591
BC046-V	PP-MS	1.79619	3.47862	29.3519	4.14041	5.47981	2.75322	17.9907	1.14014
BC046-V	PP-MS	1.52879	3.8566	35.8119	3.04622	6.56852	4.00185	25.8796	0.0519366
BC046-V	PP-MS	1.75183	4.01175	35.7914	5.80423	5.41204	3.10297	15.1174	1.1227
BC047-V	PP-MS	2.59149	6.84237		2.79354	7.40518	2.09754	1.43859	1.3026
BC047-V	PP-MS	2.39721	6.86124		0.362066	6.15208	1.78004	1.36606	1.08842
BC047-V	PP-MS	1.71568	5.04115	45.0208	6.10357	8.4568	5.28927	20.2021	0.936745
BC048-V	RR-MS	1.47272	3.51777	20.5052	3.02796	4.76778	2.55854	22.1326	1.07368
BC048-V	RR-MS	1.2746	2.72805	12.0852	1.84447	4.09392	1.6657	21.6543	0.524025
BC051-V	PP-MS	1.48492	2.6624	25.6201	0.666774	5.9078	2.42711	25.009	1.04295
BC052-V	RR-MS	1.64019	4.28297	25.7878	3.70034	5.62368	2.12201	32.0693	0.501084
BC052-V	RR-MS	1.75428	4.44112	21.5383	3.1463	5.00021	1.90926	27.9939	1.04636
BC053-V	SP-MS	1.93571	3.58675	32.4417	7.28029	4.49256	2.12986	19.5904	1.21049
BC053-V	SP-MS	1.54162	4.03048	20.627	2.04651	3.40834	3.22788	17.6353	1.18942
BC054-V	SP-MS	1.67773	4.0231	34.165	5.63865	7.12453	5.10215	20.4996	0.919969
BC055-V	PP-MS	1.43771	3.05924	22.2719	4.80297	5.8295	2.67188	22.0106	0.649658
BC056-V	PP-MS	1.54739	1.67343	18.8401	4.79568	4.36962	2.47026	16.6815	0.768527
BC057-V	RR-MS	1.15984	2.54378	13.7267	0.404037	4.9843	2.50188	17.1068	1.14046
BC058-V	PP-MS	1.6771	3.40872	20.7859	3.91339	6.00353	2.29793	17.8994	0.753083
BC059-V	SP-MS	2.04849	4.7051	31.8099	5.7788	6.79552	5.39069	17.8939	0.687378
BC060-V	SP-MS	1.76191	5.24398	19.4021	2.46731	5.1287	2.96808	19.224	1.42999
BC060-V	SP-MS	1.87795	5.89236	19.3542	2.38692	4.26158	2.91087	16.5264	0.837396
BC061-V	RR-MS	1.40951	4.45297	25.5546	6.56172	6.61313	2.43406	12.5849	1.15336
BC062-V	SP-MS	1.58156	3.4916	16.6967	5.84348	4.2906	1.81142	17.1746	0.625808
BC062-V	SP-MS	1.79408	5.99579	32.0357	6.21614	6.31863	3.3787	21.5642	1.01137
BC062-V	SP-MS	1.6609	4.6271	23.9117	3.7134	5.54103	1.88217	19.0367	1.1736
BC063-V	RR-MS	2.34574	3.75064	31.5441	6.83072	5.51672	1.90744	17.899	1.03199
BC064-V	SP-MS	1.42671	5.20737	19.372	0.977161	5.89962	3.42063	10.6609	2.62491
BC065-V	OIND	1.72921	3.86926	34.3471	5.38246	6.72704	3.14131	23.772	0.831845
BC065-V	OIND	1.87079	4.45066	36.3766	4.15075	6.29518	2.84641	18.9463	1.34098
BC066-V	OIND	1.43258	3.94546	12.9186	3.44761	4.17554	1.46225	20.8685	0.602977
BC066-V	OIND	1.47574	3.50806	37.7286	5.52482	7.31058	2.74718	19.7868	0.196422
BC067-V	RR-MS	1.59598	6.05722	30.4898	0.362039	6.38547	4.14911	27.4455	0.584423
BC067-V	RR-MS	1.38263	4.9033	25.4047	-0.33057	5.22485	2.41621	20.1013	1.05928
BC068-V	RR-MS	1.31592	2.57394	7.72925	0.0873556	3.30804	2.81526	12.2218	2.25175
BC069-V	PP-MS	1.98046	7.11692	39.8784	5.68786	7.03751	3.69449	22.9906	1.38711
BC070-V	OIND	1.8222	4.79811	42.3401	5.5047	8.19271	5.35275	46.8532	0.206338
BC071-V	RR-MS	1.83337	4.17898	41.3246	5.35422	6.15907	4.38649	19.7888	1.24794
BC072-V	RR-MS	1.67696	4.99858	20.4846	4.39331	4.89885	2.96583	20.0446	1.04227
BC073-V	PP-MS	1.63836	4.40752	35.425	5.78916	5.85925	2.01116	16.3102	1.78162
BC074-V	SP-MS	1.71417	3.74353	19.8818	0.901993	3.41978	2.62652	21.4541	0.646076
BC074-V	SP-MS	1.74411	3.97631	27.2991	3.32579	5.3465	3.96646	13.1197	1.40972
BC075-V	RR-MS	1.52292	4.63774	20.5969	3.92537	4.84318	2.73458	18.4757	1.66318
BC075-V	RR-MS	1.86494	4.40115	33.2342	4.7396	5.69741	2.64406	21.986	1.19419
BC076-V	SP-MS	1.9973	4.00776	44.3784	6.05601	6.60773	3.14145	19.984	0.611697
BC077-V	SP-MS	1.91266	4.38421	26.1647	0.772497	4.93769	4.12608	15.2601	1.02703
BC078-V	PP-MS	2.04674	4.29963	45.3322	6.23033	4.97444	1.65106	22.0277	0.866761
BC078-V	PP-MS	2.25515	5.20069	45.7888	6.87008	5.64344	3.71501	21.9316	0.843425
BC079-V	SP-MS	1.88409	3.65494	36.5361	6.12167	6.8428	2.03076	20.5786	0.201715
BC079-V	SP-MS	1.73986	6.22355	30.6456	1.86573	4.95561	3.12255	17.4702	1.3125
BC079-V	SP-MS	1.56278	4.6391	19.7572	1.95983	4.05414	1.65644	19.5363	0.944789
BC080-V	SP-MS	2.0228	4.35887	30.0805	2.42374	4.87573	3.47764	19.1182	1.18327
BC081-V	RR-MS	1.78011	4.58702	30.9794	4.74079	6.14507	3.0578	24.6742	1.19264
BC081-V	RR-MS	1.73462	3.76054	20.0421	2.69986	4.40228	3.15819	16.3906	1.3737
BC082-V	SP-MS	1.77112	4.98613	21.8778	2.61716	3.58047	2.17017	14.1011	1.34956
BC082-V	SP-MS	1.67903	3.07314	21.0173	0.330284	3.38663	1.87719	17.6281	1.34073
BC083-V	RR-MS	1.27149	4.32286	31.5014	5.5079	7.7027	2.2283	16.7135	1.82311
BC083-V	RR-MS	1.31496	4.58875	36.5568	4.88227	8.18117	2.10982	18.8961	0.10572
BC083-V	RR-MS	1.2838	3.23781	38.5695	5.6151	7.02231	2.53428	17.2128	0.690829
BC084-V	RR-MS	1.65728	4.47523	35.9651	7.47383	7.07775	1.75766	16.6454	1.85141
BC084-V	RR-MS	2.02723	6.67889	39.867	8.02078	6.72159	2.35426	18.6057	1.58637
BC085-V	SP-MS	2.09927	3.46061	49.0708	6.6844	5.9127	2.31981	18.7072	1.16169
BC085-V	SP-MS	1.85043	3.45136	32.4922	5.44079	6.82715	2.6869	12.0444	2.03287
BC086-V	OIND	1.53912	3.54583	42.0118	5.48727	6.05151	2.91374	15.5732	0.959686
BC086-V	OIND	2.13944	4.08051	44.8214	7.60966	6.38499	4.05965	22.1752	1.18629
BC087-V	PP-MS	1.95653	4.92375	31.2242	4.65006	5.38396	3.52582	22.2283	0.721833
BC088-V	PP-MS	1.8637	4.64112	43.6317	5.67723	7.26693	4.04641	19.6218	1.05361
BC088-V	PP-MS	1.76353	4.00426	36.2612	5.46572	4.76568	3.87609	16.5699	1.33615
BC089-V	RR-MS	1.8249	3.53734	30.5433	3.0352	5.66024	2.6376	25.8605	0.541696
BC090-V	PP-MS	2.37729	5.88741		5.1331	5.90521	1.53747	1.17106	1.48116
BC090-V	PP-MS	1.4331	2.08016	20.1575	1.98749	4.9043	1.22178	21.2735	1.12377
BC091-V	PP-MS	1.71788	4.60202	31.0396	6.06533	5.38279	1.96311	23.4665	0.740744
BC091-V	PP-MS	1.97191	4.47451	29.618	6.40164	5.39746	3.43891	23.0435	0.714555
BC092-V	SP-MS	2.4155	5.03909		6.9798	6.73498	3.20891	1.18777	1.84733
BC092-V	SP-MS	1.75811	3.91957	22.6874	-0.526213	5.66324	2.47317	17.4037	0.758235
BC093-V	PP-MS	2.31659	6.40453		3.55203	5.77641	1.68669	2.96771	1.02691
BC094-V	PP-MS	1.92631	4.1911		2.70904	4.91697	2.22698	0.847635	1.47999
BC094-V	PP-MS	2.32601	4.58736		4.15852	5.26291	2.88115	0.951218	1.20283
BC095-V	NIND	2.95799	6.30697	0	6.39856	7.01928	3.27728	1.68844	0.683398
BC096-V	PP-MS	2.05981	5.46193	48.8469	7.22523	7.62588	4.12104	22.7893	0.995064
BC097-V	SP-MS	2.54398	6.03311		5.38759	5.26477	3.41257	1.43901	1.38531
BC097-V	SP-MS	2.92741	7.23121		7.61969	7.91066	3.94274	1.63562	0.883074
BC098-V	HD	2.54505	6.67009	0	4.40721	4.88062	2.91655	3.72776	0.934176
BC099-V	PP-MS	2.56911	6.85211		6.05477	7.05651	2.07427	1.3532	1.4881
BC100-V	SP-MS	2.2376	5.18181	53.029	7.1874	5.54046	1.61588	24.7405	0.824965
BC101-V	RR-MS	1.73117	4.73503	24.1266	4.16169	5.14255		24.6935	0.808929
BC101-V	RR-MS	1.71623	4.09519	17.3354	1.11254	5.50059		21.4207	0.845771
BC101-V	RR-MS	1.92832	4.49792	39.7426	4.60615	5.45898		16.2481	1.17805
BC101-V	RR-MS	1.24414	3.19008	17.1872	4.21386	4.80208		15.2896	1.12401
BC101-V	RR-MS	1.52243	2.53427	22.0023	4.89654	5.79329		16.3958	1.41467
BC101-V	RR-MS	1.70723	4.28787	25.4582	6.51067	4.9678		16.1934	0.865138
BC101-V	RR-MS	1.70678	3.14594	18.4764	1.39424	4.53203		13.6733	1.11368
BC101-V	RR-MS	1.42782	2.91567	19.5805	0.0435123	3.86976	1.75462	17.0019	0.709054
BC102-V	RR-MS	1.34655	2.38659	15.4495	2.86899	3.81523	2.43057	22.799	1.15436
BC104-V	PP-MS	2.37605	5.95731	49.1757	7.95383	6.78541	4.40252	25.8698	0.586362
BC105-V	SP-MS	1.67886	3.49666	18.7592	4.61222	4.29063	1.55574	23.1188	0.899334
BC106-V	OIND	1.64111	3.57214	36.745	5.58288	5.3197	2.26583	17.5673	1.04316
BC107-V	SP-MS	1.79367	4.03305	29.6649	4.96432	5.93002	1.5662	20.9458	0.787922
BC108-V	PP-MS	1.82808	3.14582	41.5048	3.83943	6.18498	3.52169	25.2802	0.76288
BC109-V	HD	2.23621	4.56445	23.3813	4.76027	4.79649	4.05697	35.257	0.433491
BC110-V	HD	1.53186	4.46659	24.4019	3.49738	5.6241	3.21572	15.7703	1.55556
BC111-V	RR-MS	1.88817	3.45393	40.1659	3.95839	6.46805	2.85515	33.7342	0.569208

## Sheet: Supplemental Data S4
Supplemental Data S4
Natural log transformed values of FACS normalized cytokine/IL-10 ratios of patients meaured in the validation cohort.
		ln([LT-a]/[IL-10])	ln([VEGF-C]/[IL-10])
Patient ID	Diagnosis
BC001-V	OIND	3.56413	3.77434
BC001-V	OIND	3.35743	1.47343
BC001-V	OIND	3.14771	2.37591
BC002-V	OIND	3.11011	2.42403
BC003-V	NIND	2.06565	-0.536526
BC004-V	OIND	6.48396	5.07069
BC005-V	NIND	3.31456	3.48379
BC006-V	OIND	0.779608	0.57675
BC006-V	OIND	2.77626	2.65342
BC007-V	OIND	2.06136	1.90001
BC008-V	OIND	5.15278	4.43401
BC008-V	OIND	2.49109	0.563033
BC009-V	OIND	3.95132	3.31724
BC009-V	OIND	1.19717	-0.497745
BC010-V	OIND	2.94736	-3.81509
BC011-V	OIND	3.49827	-3.43101
BC011-V	OIND	2.02963	-5.52449
BC012-V	OIND	4.01424	-0.425255
BC012-V	OIND	4.11363	-1.49805
BC013-V	OIND	3.64776	-2.33162
BC014-V	OIND	1.9805	-4.59756
BC014-V	OIND	4.5813	-1.7968
BC014-V	OIND	3.90558	-1.64114
BC014-V	OIND	3.73583	-3.42944
BC015-V	OIND	4.71593	-1.70119
BC016-V	OIND	2.74461	2.42051
BC017-V	OIND	2.54946	1.29829
BC018-V	PP-MS	2.82782	2.15337
BC019-V	RR-MS	0.930309	7.82432
BC019-V	RR-MS	0.930309	7.87722
BC019-V	RR-MS	0.121888	7.19326
BC019-V	RR-MS	0.930309	7.95425
BC020-V	PP-MS	4.06185	3.71948
BC114-V	PP-MS	1.9772	0.297026
BC114-V	PP-MS	2.71543	0.771973
BC114-V	PP-MS	0.828198	-0.258343
BC115-V	RR-MS	2.29469	2.56604
BC021-V	SP-MS	2.0984	2.40825
BC022-V	OIND	3.36789	-3.63278
BC022-V	OIND	1.54085	0.451032
BC116-V	RR-MS	0.712475	1.09099
BC112-V	OIND	0.395943	1.1213
BC112-V	OIND	0.71337	-0.328297
BC112-V	OIND	1.54712	-0.328297
BC112-V	OIND	2.41739	0.221961
BC112-V	OIND	1.2469	0.618348
BC112-V	OIND	0.108475	0.446345
BC117-V	RR-MS	1.89732	1.691
BC023-V	RR-MS	1.96869	-0.278943
BC023-V	RR-MS	1.6822	1.97718
BC113-V	OIND	2.0731	1.43888
BC024-V	PP-MS	4.13537	4.93809
BC025-V	PP-MS	6.53278	5.13529
BC026-V	OIND	1.63444	0.513947
BC027-V	OIND	1.55865	1.205
BC027-V	OIND	2.2437	1.95636
BC027-V	OIND	1.14823	1.17547
BC027-V	OIND	1.63872	1.76589
BC027-V	OIND	2.36666	2.14556
BC027-V	OIND	0.153011	0.031209
BC027-V	OIND	1.17808	0.220372
BC028-V	PP-MS	3.76531	1.16999
BC028-V	PP-MS	4.14298	2.38979
BC029-V	RR-MS	1.94621	-0.966481
BC030-V	PP-MS	-0.913034	0.79609
BC031-V	SP-MS	2.2066	0.994147
BC031-V	SP-MS	1.97523	-0.687573
BC031-V	SP-MS	1.79585	0.147073
BC031-V	SP-MS	2.19751	1.015
BC031-V	SP-MS	1.21481	0.893149
BC031-V	SP-MS	4.29732	2.36723
BC031-V	SP-MS	1.31049	0.886322
BC032-V	PP-MS	3.22634	0.856916
BC033-V	SP-MS	2.50149	0.812063
BC033-V	SP-MS	3.27663	2.51514
BC033-V	SP-MS	3.21329	1.74502
BC033-V	SP-MS	1.44553	-0.477316
BC034-V	SP-MS	3.54354	2.41102
BC034-V	SP-MS	8.63447	7.22047
BC035-V	PP-MS	3.2356	2.13626
BC036-V	OIND	0.445869	1.71987
BC036-V	OIND	1.36759	1.63967
BC036-V	OIND	2.44059	2.04438
BC036-V	OIND	2.0291	2.91941
BC036-V	OIND	1.4795	0.98018
BC037-V	RR-MS	0.586784	0.0808141
BC037-V	RR-MS	2.5099	0.0683553
BC037-V	RR-MS	0.999499	1.55817
BC037-V	RR-MS	1.53402	0.290371
BC038-V	PP-MS	1.09064	1.06274
BC039-V	RR-MS	2.71177	3.09239
BC039-V	RR-MS	1.97688	1.23622
BC040-V	RR-MS	1.33186	0.604366
BC040-V	RR-MS	1.0031	1.21364
BC040-V	RR-MS	3.15121	2.5587
BC041-V	NIND	0.429167	0.938279
BC041-V	NIND	0.349155	-0.295064
BC041-V	NIND	-0.805895	0.632424
BC042-V	SP-MS	0.134904	-0.285098
BC042-V	SP-MS	3.30015	2.24187
BC042-V	SP-MS	2.72097	1.77695
BC042-V	SP-MS	-0.323272	-1.04441
BC042-V	SP-MS	2.72801	1.18115
BC043-V	SP-MS	0.905717	-0.462673
BC043-V	SP-MS	1.27502	1.11857
BC043-V	SP-MS	1.77843	0.806245
BC044-V	HD	0.733271	0.458536
BC045-V	OIND	2.11096	1.10002
BC045-V	OIND	0.905651	-0.625196
BC045-V	OIND	0.643273	0.508722
BC045-V	OIND	0.175467	-0.388109
BC045-V	OIND	-0.199833	-0.235507
BC045-V	OIND	3.33287	2.10674
BC046-V	PP-MS	2.59673	1.5282
BC046-V	PP-MS	1.89617	1.36258
BC046-V	PP-MS	2.75319	1.72863
BC046-V	PP-MS	1.98213	0.959885
BC046-V	PP-MS	2.22507	0.902252
BC047-V	PP-MS	5.04565	-2.23575
BC047-V	PP-MS	4.96062	-1.68268
BC047-V	PP-MS	1.87716	-0.651149
BC048-V	RR-MS	2.48977	2.43635
BC048-V	RR-MS	3.59702	4.10942
BC051-V	PP-MS	3.55829	2.89167
BC052-V	RR-MS	3.89849	3.92635
BC052-V	RR-MS	3.85105	4.07711
BC053-V	SP-MS	2.98547	2.92586
BC053-V	SP-MS	0.217594	1.0525
BC054-V	SP-MS	1.33552	-0.477838
BC055-V	PP-MS	3.1206	2.25192
BC056-V	PP-MS	2.28142	2.01131
BC057-V	RR-MS	2.757	2.01079
BC058-V	PP-MS	3.84135	2.44149
BC059-V	SP-MS	0.926361	-0.969771
BC060-V	SP-MS	2.18775	1.56066
BC060-V	SP-MS	1.52474	1.3361
BC061-V	RR-MS	3.99799	1.50675
BC062-V	SP-MS	3.44928	3.31042
BC062-V	SP-MS	2.50405	1.27211
BC062-V	SP-MS	4.31901	3.36302
BC063-V	RR-MS	4.24808	3.18644
BC064-V	SP-MS	2.18025	-0.186131
BC065-V	OIND	3.04598	1.75846
BC065-V	OIND	3.1749	1.69899
BC066-V	OIND	4.19707	4.55657
BC066-V	OIND	3.91499	1.92772
BC067-V	RR-MS	1.72453	0.932831
BC067-V	RR-MS	3.08491	2.47277
BC068-V	RR-MS	0.645201	0.86622
BC069-V	PP-MS	2.57765	1.04281
BC070-V	OIND	1.70254	0.983597
BC071-V	RR-MS	1.35759	0.0561175
BC072-V	RR-MS	2.00738	1.64729
BC073-V	PP-MS	4.27724	2.78873
BC074-V	SP-MS	1.05567	2.26919
BC074-V	SP-MS	1.19427	-0.363271
BC075-V	RR-MS	2.28637	1.80899
BC075-V	RR-MS	3.07079	2.29155
BC076-V	SP-MS	2.97422	1.41112
BC077-V	SP-MS	0.718283	-0.21882
BC078-V	PP-MS	4.41159	4.17894
BC078-V	PP-MS	1.67244	0.926327
BC079-V	SP-MS	4.85916	3.21487
BC079-V	SP-MS	1.84748	1.1664
BC079-V	SP-MS	3.58028	3.92587
BC080-V	SP-MS	1.35166	0.915862
BC081-V	RR-MS	2.79181	1.94073
BC081-V	RR-MS	1.3285	0.99343
BC082-V	SP-MS	2.00274	2.19327
BC082-V	SP-MS	2.36025	3.2199
BC083-V	RR-MS	4.96132	2.42748
BC083-V	RR-MS	5.42093	2.8915
BC083-V	RR-MS	4.07673	1.97166
BC084-V	RR-MS	5.57189	3.36833
BC084-V	RR-MS	4.19639	2.42203
BC085-V	SP-MS	3.74248	2.49188
BC085-V	SP-MS	3.73008	1.02365
BC086-V	OIND	2.92348	1.21335
BC086-V	OIND	1.81141	0.593564
BC087-V	PP-MS	1.69324	1.16228
BC088-V	PP-MS	2.34202	0.361966
BC088-V	PP-MS	0.826456	0.195869
BC089-V	RR-MS	3.05439	2.62596
BC090-V	PP-MS	5.38279	-1.40473
BC090-V	PP-MS	5.55922	5.31369
BC091-V	PP-MS	4.03471	3.61303
BC091-V	PP-MS	1.8031	1.33416
BC092-V	SP-MS	2.96553	-4.31958
BC092-V	SP-MS	3.31398	2.09137
BC093-V	PP-MS	4.92406	0.0845162
BC094-V	PP-MS	3.16819	-3.53319
BC094-V	PP-MS	2.40998	-4.33279
BC095-V	NIND	3.04659	-3.70044
BC096-V	PP-MS	2.46177	0.588163
BC097-V	SP-MS	1.73429	-4.18195
BC097-V	SP-MS	2.78534	-4.50346
BC098-V	HD	2.05948	-1.64999
BC099-V	PP-MS	4.89737	-2.31349
BC100-V	SP-MS	4.92879	4.49736
BC101-V	RR-MS
BC101-V	RR-MS
BC101-V	RR-MS
BC101-V	RR-MS
BC101-V	RR-MS
BC101-V	RR-MS
BC101-V	RR-MS
BC101-V	RR-MS	3.16377	3.41765
BC102-V	RR-MS	1.8035	2.70094
BC104-V	PP-MS	1.7304	0.57745
BC105-V	SP-MS	4.05792	4.51348
BC106-V	OIND	3.41389	2.46031
BC107-V	SP-MS	5.3255	4.28927
BC108-V	PP-MS	2.25273	1.42428
BC109-V	HD	0.669792	1.52358
BC110-V	HD	2.23604	0.844053
BC111-V	RR-MS	3.271	2.84053
